# Supplementary material for: Nomophobia and Its Associated Factors in Peruvian Medical Students
Source: Int J Environ Res Public Health. 2022 Apr 20;19(9):5006. doi: 10.3390/ijerph19095006 (PMC9101167; doi:10.3390/ijerph19095006)
Supplement: Supplementary file 1 [file ijerph-19-05006-s001.zip]

Archive with 1 entries (1 files):
- ijerph-1660602-supplementary.pdf
